# Supplementary material for: Identification of m6A/m5C/m1A-associated LncRNAs for prognostic assessment and immunotherapy in pancreatic cancer
Source: Sci Rep. 2023 Mar 4;13:3661. doi: 10.1038/s41598-023-30865-9 (PMC9985641; doi:10.1038/s41598-023-30865-9)
Supplement: Supplementary file 1 — Supplementary Information. [file 41598_2023_30865_MOESM1_ESM.zip]

Archive with 7 entries (7 files):
- Supplementary Figure S1.pdf
- Supplementary Figure S2.pdf
- Supplementary Figure S3.pdf
- Supplementary Figure S4.pdf
- Supplementary Figure S5.pdf
- Supplementary legends.doc
- Supplementary Table 1.docx
